# Supplementary material for: Dissecting the roles of MBD2 isoforms and domains in regulating NuRD complex function during cellular differentiation
Source: Nat Commun. 2023 Jun 29;14:3848. doi: 10.1038/s41467-023-39551-w (PMC10310694; doi:10.1038/s41467-023-39551-w)
Supplement: Supplementary file 3 — Source Data [file 41467_2023_39551_MOESM3_ESM.xlsx]

## Sheet: Fig.1
Figure 1
d	WT	MBD3KO	+3a	+2b
	9690000	721000	7420000	5540000
	10740000		3640000	5420000
	12900000	348000	2570000	3480000
	8880000	342500	3730000	2080000
	2120000	750000	2960000	2820000
	3030000	168500
e	WT	MBD3KO	+3a	+2b
	58	1.19	20.6	26.5
	61.9		46.8	22.9
	68.9	0.8	46.9	32.4
	64.1	0.43	62.3	23.2
	69	0.6	62	40
	56	0.7
f	ESC			NPC
	WT	MBD3KO	MBD2KO	WT	MBD3 KO	MBD2 KO
	8000000	8000000	8000000	65352110	4350000	12312000
	8000000	8000000	8000000	15000000	979000	12350000
	8000000	8000000	8000000	15400000	1310000	12600000
	8000000	8000000	8000000	19600000	2230000	28100000
	8000000	8000000	8000000	15700000	816000	2728400
	8000000	8000000		13536000	3428572
	8000000	8000000		24800000	816000
g	WT	MBD3 KO	MBD2 KO
	22575480	4192156	2463745
	55483940	2814857	12028820
	13380000	3093083	11880700
	13629000	2677425	9513000
	13143460	550002	21665100
	19269600	800410
	17326400	1289609
h	WT	MBD3 KO	MBD2 KO
	9873826	181061	829434
	20978030	67963	4124520
	3945000	63075	3136900
	3603600	59523.2	3906031
	7036400	60260	7137428
	5840400	125549
	5373792	58996.8

## Sheet: Fig.2b
Figure 2b
# live cells	WT	+MBD3a	+MBD3deltaMBD	MBD3 KO
	23565220	27560000	45185180	5093750
	65352110	26215000	18441560	3428572
	86756760	41408450	30000000	8305556
	29106000	55211270		7300000
		91232880		5110000
		34600000		4350000
				979000
				1310000
				2230000
				816000
# CD24+	WT	+MBD3a	+MBD3deltaMBD	MBD3 KO
	22575480	36232400	38452590	5174240
	55483940	49800560	16597400	4192156
	77994330	82474520	28080000	2814857
	25846130	24032320		5107916
		21810880		3093083
		25852600		2677425
				550002
				800410
				1289609
				548597
# CD56	WT	+MBD3a	+MBD3deltaMBD	MBD3 KO
	9873826	17391550	14368890	334340
	20978030	23961690	8298702	1273438
	38259730	41967120	16200000	980571
	5733882	7138040		181061
		4299260		67963
		10771920		63075
				59523.2
				60260
				125549
				58996.8

## Sheet: Fig.3
Figure 3
b
# live cells	WT	+MBD2a	+MBD2b	+MBD2t	MBD3 KO
	23565220	5121951	29500000	6522728	5093750
	65352110	13160000	18800000	6979166	3428572
	86756760	13533330	33800000	6739130	8305556
	15000000	6090000			5110000
	15400000	5900000			4350000
	19600000	5643400			979000
	15700000	2975400			1310000
		5482400			2230000
					816000
#CD24+	WT	+MBD2a	+MBD2b	+MBD2t	MBD3 KO
	22575480	4518780	26756500	4611568	4192156
	55483940	4784900	13385600	4969166	2814857
	77994330	3752861	29439800	5216087	5107916
	13380000	2058977			3093083
	13629000	4051494			2677425
	17326400	5417220			550002
	13784600	3219320			800410
		6864600			1289609
					548597
#CD24+CD56+	WT	+MBD2a	+MBD2b	+MBD2t	MBD3 KO
	9873826	1345890	6224500	528993	1273438
	20978030	1109200	1992800	521344	980571
	38259730	671565	5982600	617304	181061
	3945000	300515			67963
	3603600	635958			63075
	7036400	1765813			59523.2
	5840400	682253			60260
	4827900	1213812			125549
		1064550			58996.8
					149814
d
# live cells	WT	+MBD2a	+MBD2a-GR	+MBD2amut
	23565220	5121951	6506173	13600000
	15000000	13160000	15555560	12800000
	15400000	13533330	28108110	17600000
	19600000	6090000	20250000
	15700000	5900000	13915000
		5643400	20748000
		2975400	13570000
		5482400
#CD24+
	WT	+MBD2a	+MBD2a-GR	+MBD2amut
	22575480	4518780	20250000	12797600
	13380000	4784900	13483640	11622400
	13629000	3752861	19565360	16262400
	17326400	2058977	12253710
	13784600	4051494
		5417220
		3219320
		6864600
#CD24+CD56+	WT	+MBD2a	+MBD2a-GR	+MBD2amut
	9873826	1345890	2187000	2312017
	3945000	1109200	4285820	2214418
	3603600	671565	3817632	2728016
	7036400	300515	2374750
	5840400	635958	2504876
	4827900	1765813	4153333
		682253	10568650
		1213812

## Sheet: Fig.4f
Figure 4f
# live cells	WT	+MBD3a	MBD3_MBDMBD2	+MBD3_NtermMBD2
	38220000	43750000	30480000	30420000
	29740000	42000000	20000000	32000000
	36400000	47400000	19551000	45840000
	45080000
# CD24+	WT	+MBD3a	MBD3_MBDMBD2	+MBD3_NtermMBD2
	36614760	42525000	28041600	29537820
	27866380	40488000	17700000	31360000
	33196800	46499400	17419940	44469380
	40031040
# CD24+CD56+	WT	+MBD3a	MBD3_MBDMBD2	+MBD3_NtermMBD2
	8408400	8706250	8168640	3711240
	4074380	5670000	3900000	3936000
	4186000	9290400	3831996	4038504
	9962680

## Sheet: Fig.5a
Figure 5a
	Gene.Names	ID	Stoichiometry
	Cdk2ap1	MBD2A	0.801394
	Cdk2ap1	MBD2A	0.41318
	Cdk2ap1	MBD2A	0.576668
	Cdk2ap1	MBD3A	0.996224
	Cdk2ap1	MBD3A	0.940831
	Cdk2ap1	MBD3A	0.765934
	Chd4;Chd5;Chd3	MBD2A	0.55198
	Chd4;Chd5;Chd3	MBD2A	0.410674
	Chd4;Chd5;Chd3	MBD2A	0.552161
	Chd4;Chd5;Chd3	MBD3A	0.489788
	Chd4;Chd5;Chd3	MBD3A	0.446629
	Chd4;Chd5;Chd3	MBD3A	0.503138
	Gatad2a;Gatad2b	MBD2A	0.990376
	Gatad2a;Gatad2b	MBD2A	0.880626
	Gatad2a;Gatad2b	MBD2A	1.05478
	Gatad2a;Gatad2b	MBD3A	0.728652
	Gatad2a;Gatad2b	MBD3A	0.732494
	Gatad2a;Gatad2b	MBD3A	0.876433
	Hdac1;Hdac2	MBD2A	1.35216
	Hdac1;Hdac2	MBD2A	0.995827
	Hdac1;Hdac2	MBD2A	1.33851
	Hdac1;Hdac2	MBD3A	0.966568
	Hdac1;Hdac2	MBD3A	0.982838
	Hdac1;Hdac2	MBD3A	0.965407
	Mbd2;Mbd3	MBD2A	0.978406
	Mbd2;Mbd3	MBD2A	0.941958
	Mbd2;Mbd3	MBD2A	1.07964
	Mbd2;Mbd3	MBD3A	1.10923
	Mbd2;Mbd3	MBD3A	0.968477
	Mbd2;Mbd3	MBD3A	0.922293
	Mta1;Mta3;Mta2	MBD2A	1.69041
	Mta1;Mta3;Mta2	MBD2A	1.386
	Mta1;Mta3;Mta2	MBD2A	1.80663
	Mta1;Mta3;Mta2	MBD3A	1.1431
	Mta1;Mta3;Mta2	MBD3A	1.11188
	Mta1;Mta3;Mta2	MBD3A	1.17095
	Rbbp4;Rbbp7	MBD2A	1.98196
	Rbbp4;Rbbp7	MBD2A	1.33127
	Rbbp4;Rbbp7	MBD2A	2.05091
	Rbbp4;Rbbp7	MBD3A	1.57677
	Rbbp4;Rbbp7	MBD3A	1.36664
	Rbbp4;Rbbp7	MBD3A	1.56136
	Sall1;Sall2;Sall3;Sall4	MBD2A	2.05087
	Sall1;Sall2;Sall3;Sall4	MBD2A	1.76956
	Sall1;Sall2;Sall3;Sall4	MBD2A	2.18178
	Sall1;Sall2;Sall3;Sall4	MBD3A	0.0517128
	Sall1;Sall2;Sall3;Sall4	MBD3A	0.0595283
	Sall1;Sall2;Sall3;Sall4	MBD3A	0.187242
	Zfp219	MBD2A	0.031002
	Zfp219	MBD2A	0.0270072
	Zfp219	MBD2A	0.0356668
	Zfp219	MBD3A	-0.000145629
	Zfp219	MBD3A	-9.98595e-05
	Zfp219	MBD3A	-0.000175193
	Zfp296	MBD2A	0.117373
	Zfp296	MBD2A	0.11598
	Zfp296	MBD2A	0.135188
	Zfp296	MBD3A	0.0725103
	Zfp296	MBD3A	0.0551831
	Zfp296	MBD3A	0.0634462
	Zmynd8	MBD2A	0.023274
	Zmynd8	MBD2A	0.0268814
	Zmynd8	MBD2A	0.0224939
	Zmynd8	MBD3A	0.000108055
	Zmynd8	MBD3A	1.81468e-05
	Zmynd8	MBD3A	0
	Znf423;Znf521	MBD2A	0.0489552
	Znf423;Znf521	MBD2A	0.0368963
	Znf423;Znf521	MBD2A	0.0455782
	Znf423;Znf521	MBD3A	0.00275449
	Znf423;Znf521	MBD3A	0.00316982
	Znf423;Znf521	MBD3A	0.00313535

## Sheet: Sup_Fig.1c
Sup fig 1c

## Sheet: Sup_Fig.1f
Sup Fig 1f

## Sheet: Sup_Fig.2
Sup.Fig 2a
	Name	WT ES	WT ES	WT ES	Ca day4	Ca day4	Ca day4	Ca day8	Ca day8	Ca day8	TN day2	TN day2	TN day2	TN day6	TN day6	TN day6
	Cd9	2324.59	2635.25	1912.39	621.467	855.143	899.844	327.428	324.164	296.353	124.444	114.44	124.75	144.435	124.27	102.407
	Cd15_Fut4	29.4614	49.0534	27.1851	35.3881	33.2435	33.4541	36.1886	36.2672	36.4223	25.2121	27.9404	27.9709	21.6863	24.0933	27.837
	Cd81	2008.74	2902.27	1919.83	1527.35	1548.4	1482.15	1743.21	1659.24	1632.36	1221.53	1313.56	1142.42	1674.69	2003.62	1871.18
	Cd97	509.233	330.82	287.347	58.864	50.0766	44.2996	55.0086	47.7991	47.5852	47.3206	56.1458	56.846	37.8034	54.1784	48.5306
	Cdh2	117.505	187.641	48.4898	307.324	110.226	103.708	1009.2	1089.71	1114.68	1951.27	1932.2	1848.21	1892.44	1788.5	1747.11
	CD24	322.558	947.194	364.589	1052.31	1018.47	1007.41	2045.95	2327.64	2152.96	3744.27	4394.25	3747.03	3894.96	3629.38	3508.24
	CD56	279.451	154.12	162.352	89.7329	86.4608	72.157	671.765	669.308	715.038	2638.34	2741.19	2616.11	3134.98	2996.83	3048.63
	Itgb1_CD29	1427.75	1991.57	851.346	1131.53	1343.42	1322.57	1038.03	1060.04	1035.09	849.957	733.874	752.61	600.206	657.066	641.556
	Ntm	44.0813	32.2103	32.4909	39.6371	34.1556	38.8332	40.7533	44.1344	45.9187	214.469	191.203	199.551	638.044	725.457	769.608
	CD151	418.265	665.415	292.1	329.855	333.309	305.081	289.676	293.796	274.746	281.838	293.322	290.924	202.516	213.175	195.379
	CD276	405.273	641.321	300.877	398.767	429.597	371.792	324.289	297.342	311.198	275.503	277.365	248.567	262.351	256.71	283.913
	L1cam	61.1411	92.4601	55.4569	100.951	61.6901	56.2337	114.316	112.35	127.177	1018.31	1321.88	1239.21	1552.24	1552.67	1610.88
	Nrxn2	95.047	78.2186	77.7096	88.7038	95.6478	87.2594	97.5939	98.8771	108.425	530.691	591.563	557.99	921.717	1001.38	1006.26
	Nlgn2	123.043	141.399	149.261	196.66	180.282	149.495	316.955	313.622	307.109	595.243	637.365	543.961	576.913	725.291	722.992
	Nlgn1	19.7542	18.6882	17.9921	17.2012	14.4654	15.9548	61.0523	58.8253	55.7124	75.1295	115.595	131.011	223.513	330.897	302.48
	Nrp1	30.7802	29.8762	29.6234	20.1171	16.9608	15.0852	172.738	177.671	168.757	299.21	385.99	366.709	543.736	516.512	521.736
	Folr1	287.374	297.619	198.512	103.762	125.269	115.645	57.7042	66.4434	54.4879	59.2207	56.8344	55.8366	49.2657	48.3106	51.7386
	Grin2b	24.3403	21.4977	29.8447	28.5297	31.1939	30.2179	33.8875	28.7057	30.816	140.948	193.007	164.854	617.724	712.41	603.971
	Cxcr2	8.70996	8.29424	7.74386	9.21626	8.86259	9.1596	8.21204	10.2771	9.68145	9.74703	8.17737	8.89319	7.74358	7.847	8.39417
	Cxcr4	105.316	185.651	80.2653	199.994	94.4806	105.569	880.761	935.064	897.952	1641.39	793.617	875.414	335.357	343.194	333.585
	Cxcr7	36.0411	30.481	24.8291	26.9223	33.8872	28.9403	130.752	183.841	117.026	94.2545	68.1296	68.679	39.0855	36.3713	35.0316
	Itgam_CD11	17.719	13.3878	16.2467	16.6039	14.416	11.5765	10.4528	13.3554	11.8536	13.777	13.3272	16.1369	13.1756	13.0611	13.4732
Sup.Fig 2e
	ES cells	ES MBD3KO	ES MBD2KO	WT	MBD3 KO	MBD2 KO
	97.6	96.6	98.4	13.7	36.2	9.7
	93.6	97.7	99.3	9.51	38.5	2.3
	98.5	97.9		10.7	37.8	3.76
				11.4	42.8	24.4
				10.7	37.8	20.6
				11.6	41.3
				2.92	31.9
				22

## Sheet: Sup_Fig.2f
Sup Fig 2f

## Sheet: Sup_Fig.4a
Sup Fig 4a

[truncated: 6 more sheets: Sup_Fig.4b, Sup_Fig.6c, Sup_Fig.7a, Sup_Fig7b, Sup_Fig.8a, Sup_Fig.10]
